# Supplementary material for: Associations between Maternal Dietary Patterns and Infant Birth Weight in the NISAMI Cohort: A Structural Equation Modeling Analysis
Source: Nutrients. 2021 Nov 12;13(11):4054. doi: 10.3390/nu13114054 (PMC8623182; doi:10.3390/nu13114054)
Supplement: Supplementary file 1 [file nutrients-13-04054-s001.zip]

Archive with 1 entries (1 files):
- nutrients-1437696-supplementary.pdf
